# Supplementary material for: Primulina jiuyishanica (Gesneriaceae), a new species from Hunan, China
Source: PhytoKeys. 2020 Oct 7;162:37–44. doi: 10.3897/phytokeys.162.53763 (PMC7560509; doi:10.3897/phytokeys.162.53763)
Supplement: XML Treatment for Primulina jiuyishanica [file phytokeys.162.53763-treatment1.xml]

<!DOCTYPE tp:taxon-treatment
  PUBLIC "-//TaxonX//DTD Taxonomic Treatment Publishing DTD v0 20100105//EN" "tax-treatment-NSO.dtd">
<tp:taxon-treatment xmlns:tp="http://www.plazi.org/taxpub"><tp:treatment-meta><kwd-group><label>Taxon classification</label><kwd><named-content xmlns:xlink="http://www.w3.org/1999/xlink" content-type="kingdom">Plantae</named-content></kwd><kwd><named-content xmlns:xlink="http://www.w3.org/1999/xlink" content-type="order">Lamiales</named-content></kwd><kwd><named-content xmlns:xlink="http://www.w3.org/1999/xlink" content-type="family">Gesneriaceae</named-content></kwd></kwd-group><mixed-citation publication-type="journal"><person-group><name><surname>Liu</surname><given-names>Kun</given-names></name><name><surname>Meng</surname><given-names>De-Chang</given-names></name><name><surname>Huang</surname><given-names>Zhang-Jie</given-names></name><name><surname>Maciejewski</surname><given-names>Stephen</given-names></name><name><surname>Xin</surname><given-names>Zi-Bing</given-names></name></person-group><article-title><italic><tp:taxon-name><tp:taxon-name-part taxon-name-part-type="genus" reg="Primulina">Primulina</tp:taxon-name-part> <tp:taxon-name-part taxon-name-part-type="species" reg="jiuyishanica">jiuyishanica</tp:taxon-name-part></tp:taxon-name></italic> (<tp:taxon-name><tp:taxon-name-part taxon-name-part-type="genus" reg="Gesneriaceae">Gesneriaceae</tp:taxon-name-part></tp:taxon-name>), a new species from Hunan, China</article-title><source>PhytoKeys</source><day>07</day><month>10</month><year>2020</year><volume>162</volume><fpage>37</fpage><lpage>44</lpage><pub-id pub-id-type="doi">10.3897/phytokeys.162.53763</pub-id></mixed-citation></tp:treatment-meta><tp:nomenclature><tp:taxon-name><object-id xmlns:xlink="http://www.w3.org/1999/xlink" content-type="arpha" xlink:type="simple">BD52323F-1773-5ECC-B2FF-C8CEF5AA0547</object-id>
            <tp:taxon-name-part taxon-name-part-type="genus" reg="Primulina">Primulina</tp:taxon-name-part>
            <tp:taxon-name-part taxon-name-part-type="species" reg="jiuyishanica">jiuyishanica</tp:taxon-name-part>
            <object-id xmlns:xlink="http://www.w3.org/1999/xlink" content-type="ipni" xlink:type="simple">urn:lsid:ipni.org:names:77211929-1</object-id>
          </tp:taxon-name><tp:taxon-authority>K. Liu, D.C. Meng &amp; Z.B. Xin</tp:taxon-authority><tp:taxon-status xmlns:xlink="http://www.w3.org/1999/xlink" xlink:type="simple">sp. nov.</tp:taxon-status><xref ref-type="fig" rid="F1">Figure 1</xref></tp:nomenclature><tp:treatment-sec sec-type="diagnosis" id="SECID0EJLAC"><title>Diagnosis.</title><p><italic><tp:taxon-name><tp:taxon-name-part taxon-name-part-type="genus" reg="Primulina">Primulina</tp:taxon-name-part> <tp:taxon-name-part taxon-name-part-type="species" reg="jiuyishanica">jiuyishanica</tp:taxon-name-part></tp:taxon-name></italic> resembles <italic><tp:taxon-name><tp:taxon-name-part taxon-name-part-type="genus" reg="Primulina">P.</tp:taxon-name-part> <tp:taxon-name-part taxon-name-part-type="species" reg="fimbrisepala">fimbrisepala</tp:taxon-name-part></tp:taxon-name></italic> (Fig. <xref ref-type="fig" rid="F2">2</xref>) in having similar inflorescence and corolla color, but can be distinguished by its leaf blade being elliptic to broadly elliptic, base broadly cuneate (<italic>vs.</italic> blade ovate, broadly ovate to suborbicular, base cordate), peduncle densely pubescent with sparse glandular hairs (<italic>vs.</italic> eglandular-pubescent to appressed pilose), corolla throat with no purple spots inside (<italic>vs.</italic> corolla throat with few to many purple spots inside), the yellow patch in the throat densely glandular-pubescent (<italic>vs.</italic> densely eglandular-pubescent) and pistil densely glandular-pubescent (<italic>vs.</italic> eglandular-pubescent).</p><fig id="F1" position="float" orientation="portrait"><object-id xmlns:xlink="http://www.w3.org/1999/xlink" content-type="doi" xlink:type="simple">10.3897/phytokeys.162.53763.figure1</object-id><object-id xmlns:xlink="http://www.w3.org/1999/xlink" content-type="arpha" xlink:type="simple">07624F9C-3906-5685-9563-111719F1172A</object-id><label>Figure 1.</label><caption><p><italic><tp:taxon-name><tp:taxon-name-part taxon-name-part-type="genus" reg="Primulina">Primulina</tp:taxon-name-part> <tp:taxon-name-part taxon-name-part-type="species" reg="jiuyishanica">jiuyishanica</tp:taxon-name-part></tp:taxon-name></italic><bold>A</bold> habitat <bold>B–C</bold> habit with flowers <bold>D</bold> cultivated plant <bold>E</bold> opened corolla <bold>F</bold> (1) adaxial surfaces of calyx lobes (2) abaxial surfaces of calyx lobes <bold>G</bold> inflorescence <bold>H</bold> bracts <bold>I</bold> inflorescence after the corolla shedding <bold>J</bold> dissected ovary, disc and pedicel <bold>K</bold> stamens <bold>L</bold> abaxial and adaxial surfaces of leaf blades (Photographed by Fang Wen).</p></caption><graphic xmlns:xlink="http://www.w3.org/1999/xlink" xlink:href="phytokeys-162-037-g001.jpg" position="float" orientation="portrait" xlink:type="simple" id="oo_460130.jpg"><uri content-type="original_file" xlink:type="simple">https://binary.pensoft.net/fig/460130</uri></graphic></fig></tp:treatment-sec><tp:treatment-sec sec-type="material" id="SECID0EBOAC"><title>Type.</title><p>China. Hunan Province, Yongzhou City, Ningyuan County, Jiuyishan National Nature Reserve, growing on a granite rock in the forest in a damp and moist valley, alt. 900–1300 m, 14 April 2017, <italic>Kun Liu 20170414-01</italic> (holotype: IBK!; isotypes: IBK!, KUN!).</p></tp:treatment-sec><tp:treatment-sec sec-type="description" id="SECID0EJOAC"><title>Description.</title><p><bold><italic>Herbs</italic></bold> perennial, rhizomatous. <bold><italic>Stem</italic></bold> subterete, ca. 6 cm long, ca. 2 cm in diameter. <bold><italic>Leaves</italic></bold> 4–6, basal, opposite; leaf blade thickly chartaceous, elliptic to broadly elliptic, 6–9 × 6–7 cm, margin conspicuously serrate, lateral veins 4–5 on each side, abaxially conspicuous, apex obtuse, base broadly cuneate, oblique or slightly asymmetric, adaxially densely pubescent with sparse glandular hairs, abaxially densely pubescent. <bold><italic>Petiole</italic></bold> flattened, 4–5 cm long, ca. 0.5 cm wide, densely villous. <bold><italic>Cymes</italic></bold> 1–5 or more, axillary, 1–2-branched, 2–14-flowers per cyme; <bold><italic>peduncles</italic></bold> 6–8 cm long, 2.5–3 mm in diameter, densely pubescent with sparse glandular hairs; <bold><italic>pedicel</italic></bold> 1–2.3 cm long, ca. 2 mm in diameter, densely pubescent with sparse glandular hairs; <bold><italic>bracts</italic></bold> 2, opposite, narrowly lanceolate, 1.1–1.2 cm long, 2–3.5 mm wide, sparse hydathodes, both surfaces sparsely pubescent; <bold><italic>bracteole</italic></bold> 1, lanceolate, 3–5 mm long, 1–2 mm wide, sparse hydathodes, both surfaces sparsely pubescent. <bold><italic>Calyx</italic></bold> 5-parted to near base, lobes narrowly lanceolate, 5–7 × 2–3 mm, sparse hydathodes on each side; apex acute, outside densely pubescent, inside subglabrous. <bold><italic>Corolla</italic></bold> pink to bluish violet, 4–4.5 cm long, 2.6–3 cm wide; <bold><italic>corolla tube</italic></bold> funnelform, 2.5–3 cm long, 1.2–1.5 cm in diameter, outside glandular-pubescent, inside glabrous; with two distinct longitudinal ridges on the corolla tube floor; a yellow patch at corolla throat extends to the middle of the corolla tube, densely glandular-pubescent; limb distinctly 2-lipped, adaxial lip 2-lobed, lobes broadly ovate, abaxial lip 3-lobed, middle lobe narrowly orbiculate or broadly ovate, lateral lobes oval or oblong. <bold><italic>Stamens</italic></bold> 2, adnate to ca. 1.4 cm above the base of the corolla tube; 9–10 mm long, terete, geniculate near middle, knee greenish yellow, the rest white, sparsely glandular-pubescent; anthers fused by the entire adaxial surfaces, abaxially densely whitish pubescent; <bold><italic>staminodes</italic></bold> 3, lateral ones ca. 4 mm long, adnate to ca. 9 mm above the base of the corolla tube, terete, apically capitate, the middle one ca. 0.9 mm long, adnate to ca. 1.5 mm above the base of the corolla tube. <bold><italic>Disc</italic></bold> annular, ca. 1 mm high, margin repand. Pistil 3.1–3.6 cm long; ovary cylindrical, 1.2–1.6 cm long, ca. 4.5 mm in diameter, densely glandular-pubescent to glandular-puberulent; <bold><italic>style</italic></bold> 1.5–1.6 cm long, 1–1.5 mm in diameter, densely glandular-pubescent to glandular-puberulent; <bold><italic>stigma</italic></bold> chiritoid, lower lobe ca. 1 mm wide, divided, lobes ca. 4 mm long. <bold><italic>Capsule</italic></bold> linear, 5–5.5 cm long, densely glandular-pubescent to glandular-puberulent.</p><fig id="F2" position="float" orientation="portrait"><object-id xmlns:xlink="http://www.w3.org/1999/xlink" content-type="doi" xlink:type="simple">10.3897/phytokeys.162.53763.figure2</object-id><object-id xmlns:xlink="http://www.w3.org/1999/xlink" content-type="arpha" xlink:type="simple">4305BBB5-4302-50B9-AF42-B4758ABB2099</object-id><label>Figure 2.</label><caption><p><italic><tp:taxon-name><tp:taxon-name-part taxon-name-part-type="genus" reg="Primulina">Primulina</tp:taxon-name-part> <tp:taxon-name-part taxon-name-part-type="species" reg="fimbrisepala">fimbrisepala</tp:taxon-name-part></tp:taxon-name></italic> (<bold>A–G</bold>) <bold>A</bold> habitat <bold>B</bold> habit in wild with flowers <bold>C</bold> inflorescence <bold>D</bold> two distinct long longitudinal ridges on the corolla tube floor <bold>E</bold> opened corolla <bold>F</bold> stamens <bold>G</bold> bracts. (<bold>A–B</bold>: Photographed by Xiao-Ning You; <bold>C–G</bold>: Photographed by De-Chang Meng).</p></caption><graphic xmlns:xlink="http://www.w3.org/1999/xlink" xlink:href="phytokeys-162-037-g002.jpg" position="float" orientation="portrait" xlink:type="simple" id="oo_460131.jpg"><uri content-type="original_file" xlink:type="simple">https://binary.pensoft.net/fig/460131</uri></graphic></fig></tp:treatment-sec><tp:treatment-sec sec-type="distribution" id="SECID0EUBAE"><title>Distribution and habitat.</title><p>We found eight populations in different places of Jiuyishan National Nature Reserve for the new species through several field investigations. It grows on granite rocks, in association with <italic><tp:taxon-name><tp:taxon-name-part taxon-name-part-type="genus" reg="Pileostegia">Pileostegia</tp:taxon-name-part> <tp:taxon-name-part taxon-name-part-type="species" reg="viburnoides">viburnoides</tp:taxon-name-part></tp:taxon-name></italic> Hook. f. &amp; Thoms., <italic><tp:taxon-name><tp:taxon-name-part taxon-name-part-type="genus" reg="Hedera">Hedera</tp:taxon-name-part> <tp:taxon-name-part taxon-name-part-type="species" reg="sinensis">sinensis</tp:taxon-name-part></tp:taxon-name></italic> (Tobl.) Hand.-Mazz, <italic><tp:taxon-name><tp:taxon-name-part taxon-name-part-type="genus" reg="Euonymus">Euonymus</tp:taxon-name-part> <tp:taxon-name-part taxon-name-part-type="species" reg="actinocarpus">actinocarpus</tp:taxon-name-part></tp:taxon-name></italic> Loes., <italic><tp:taxon-name><tp:taxon-name-part taxon-name-part-type="genus" reg="Viola">Viola</tp:taxon-name-part> <tp:taxon-name-part taxon-name-part-type="species" reg="kosanensis">kosanensis</tp:taxon-name-part></tp:taxon-name></italic> Hayata, <italic><tp:taxon-name><tp:taxon-name-part taxon-name-part-type="genus" reg="Lysimachia">Lysimachia</tp:taxon-name-part> <tp:taxon-name-part taxon-name-part-type="species" reg="congestiflora">congestiflora</tp:taxon-name-part></tp:taxon-name></italic> Hemsl., <italic><tp:taxon-name><tp:taxon-name-part taxon-name-part-type="genus" reg="Goodyera">Goodyera</tp:taxon-name-part> <tp:taxon-name-part taxon-name-part-type="species" reg="biflora">biflora</tp:taxon-name-part></tp:taxon-name></italic> (Lindl.) Hook. f., <italic><tp:taxon-name><tp:taxon-name-part taxon-name-part-type="genus" reg="Phyllagathis">Phyllagathis</tp:taxon-name-part> <tp:taxon-name-part taxon-name-part-type="species" reg="cavaleriei">cavaleriei</tp:taxon-name-part></tp:taxon-name></italic> Guillaum. and <italic><tp:taxon-name><tp:taxon-name-part taxon-name-part-type="genus" reg="Dryopteris">Dryopteris</tp:taxon-name-part></tp:taxon-name></italic> Adans. spp. in the forest in a damp and moist valley.</p></tp:treatment-sec><tp:treatment-sec sec-type="phenology" id="SECID0EOEAE"><title>Phenology.</title><p>Flowering from April to May; fruiting from June to August.</p></tp:treatment-sec><tp:treatment-sec sec-type="etymology" id="SECID0ETEAE"><title>Etymology.</title><p>The specific epithet is derived from the type locality, Jiuyishan National Nature Reserve, Hunan Province, China.</p></tp:treatment-sec><tp:treatment-sec sec-type="Vernacular name" id="SECID0EYEAE"><title>Vernacular name.</title><p>九嶷山报春苣苔(Chinese name); jiǔ yí shān bào chūn jù tái (Chinese pronunciation).</p></tp:treatment-sec><tp:treatment-sec sec-type="conservation status" id="SECID0E4EAE"><title>Conservation status.</title><p>The EOO and AOO of <italic><tp:taxon-name><tp:taxon-name-part taxon-name-part-type="genus" reg="Primulina">Primulina</tp:taxon-name-part> <tp:taxon-name-part taxon-name-part-type="species" reg="jiuyishanica">jiuyishanica</tp:taxon-name-part></tp:taxon-name></italic> are 54.28 km<sup>2</sup> and 5.2 km<sup>2</sup> respectively. So far, only eight populations of this species were found located in a nature reserve. However, we believe that more populations will be found in the future, and the EOO and AOO might increase. The eight populations have in total more than 3000 mature plants in the type locality, and additionally many seedlings were found. The plants are well protected in the nature reserve. According to the guidelines for using the IUCN Red List Categories and Criteria (<xref ref-type="bibr" rid="B7">IUCN 2019</xref>), the new species should be assessed as of Least Concern (<abbrev xmlns:xlink="http://www.w3.org/1999/xlink" xlink:title="Least Concern" id="ABBRID0EWFAE" xlink:type="simple">LC</abbrev>).</p></tp:treatment-sec><tp:treatment-sec sec-type="notes" id="SECID0E1FAE"><title>Note.</title><p>In figure 2, A and B were published in <xref ref-type="bibr" rid="B18">Wei et al. 2010</xref>, page 374, 375, under the name of <italic><tp:taxon-name><tp:taxon-name-part taxon-name-part-type="genus" reg="Chirita">Chirita</tp:taxon-name-part> <tp:taxon-name-part taxon-name-part-type="species" reg="juliae">juliae</tp:taxon-name-part></tp:taxon-name></italic> Hance, now <italic><tp:taxon-name><tp:taxon-name-part taxon-name-part-type="genus" reg="Primulina">Primulina</tp:taxon-name-part> <tp:taxon-name-part taxon-name-part-type="species" reg="juliae">juliae</tp:taxon-name-part></tp:taxon-name></italic> (Hance) Mich. Möller &amp; A. Weber. In fact, A and B are <italic><tp:taxon-name><tp:taxon-name-part taxon-name-part-type="genus" reg="Primulina">P.</tp:taxon-name-part> <tp:taxon-name-part taxon-name-part-type="species" reg="fimbrisepala">fimbrisepala</tp:taxon-name-part></tp:taxon-name></italic> (Hand.-Mazz.) Yin Z. Wang.</p></tp:treatment-sec><ref-list><ref id="B7"><mixed-citation xmlns:xlink="http://www.w3.org/1999/xlink" xlink:type="simple"><institution xlink:type="simple">IUCN</institution> (<year>2019</year>) Guidelines for Using the IUCN Red List Categories and Criteria. version 14. Prepared by the Standards and Petitions Subcommittee of the IUCN Species Survival Commission. <ext-link xlink:type="simple" ext-link-type="uri" xlink:href="http://cmsdocs.s3.amazonaws.com/RedListGuidelines.pdf">http://cmsdocs.s3.amazonaws.com/RedListGuidelines.pdf</ext-link></mixed-citation></ref><ref id="B18"><mixed-citation xmlns:xlink="http://www.w3.org/1999/xlink" xlink:type="simple"><person-group><name name-style="western"><surname>Wei</surname><given-names>YG</given-names></name><name name-style="western"><surname>Wen</surname><given-names>F</given-names></name><name name-style="western"><surname>Möller</surname><given-names>M</given-names></name><name name-style="western"><surname>Monro</surname><given-names>A</given-names></name><name name-style="western"><surname>Zhang</surname><given-names>Q</given-names></name><name name-style="western"><surname>Gao</surname><given-names>Q</given-names></name><name name-style="western"><surname>Mou</surname><given-names>HF</given-names></name><name name-style="western"><surname>Zhong</surname><given-names>SH</given-names></name><name name-style="western"><surname>Cui</surname><given-names>C</given-names></name></person-group> (<year>2010</year>) <tp:taxon-name><tp:taxon-name-part taxon-name-part-type="genus">Gesneriaceae</tp:taxon-name-part></tp:taxon-name> of South China. Guangxi Science and Technology Press, 777 pp.</mixed-citation></ref></ref-list></tp:taxon-treatment>
